# Supplementary material for: Investigation of Cross-Linked Chitosan-Based Membranes as Potential Adsorbents for the Removal of Cu2+ Ions from Aqueous Solutions
Source: Materials (Basel). 2023 Feb 25;16(5):1926. doi: 10.3390/ma16051926 (PMC10004399; doi:10.3390/ma16051926)
Supplement: Supplementary file 1 [file materials-16-01926-s001.zip]

Archive with 1 entries (1 files):
- materials-2224144-supplementary.pdf
